# Supplementary material for: Physiologically Based Pharmacokinetic Model for Prediction of Immunoglobulins Exposure in Pregnant Women
Source: Antibodies (Basel). 2025 Nov 19;14(4):99. doi: 10.3390/antib14040099 (PMC12642000; doi:10.3390/antib14040099)
Supplement: Supplementary file 1 [file antibodies-14-00099-s001.zip]

Archive with 1 entries (1 files):
- antibodies-3934679-supplementary.pdf
